# Supplementary material for: Improving the Heat and Ablation Resistance of Silicone Rubber Composites by Incorporating Hollow Microspheres
Source: Polymers (Basel). 2022 Sep 14;14(18):3846. doi: 10.3390/polym14183846 (PMC9500970; doi:10.3390/polym14183846)
Supplement: Supplementary file 1 [file polymers-14-03846-s001.zip]

Archive with 1 entries (1 files):
- polymers-1886586-supplementary.pdf
